# Supplementary material for: Molecular Signature Expands the Landscape of Driver Negative Thyroid Cancers
Source: Cancers (Basel). 2021 Oct 15;13(20):5184. doi: 10.3390/cancers13205184 (PMC8534197; doi:10.3390/cancers13205184)
Supplement: Supplementary file 1 [file cancers-13-05184-s001.zip]

Archive with 4 entries (4 files):
- cancers-1388243 supplementary-for xml/cancers-1388243 supplementary-for xml.pdf
- cancers-1388243 supplementary-for xml/Supplementary Table S1.xlsx
- cancers-1388243 supplementary-for xml/Supplementary Table S2.xlsx
- cancers-1388243 supplementary-for xml/Supplementary Table S3.xlsx
