# Supplementary material for: Molecular Signature Expands the Landscape of Driver Negative Thyroid Cancers
Source: Cancers (Basel). 2021 Oct 15;13(20):5184. doi: 10.3390/cancers13205184 (PMC8534197; doi:10.3390/cancers13205184)
Supplement: Supplementary file 1 [file cancers-13-05184-s001.zip › cancers-1388243 supplementary-for xml/Supplementary Table S1.xlsx]

## Sheet: info 2
Supplementary Table 1. Summary of RNAseq aligment data
Tumor_Sample_Barcode	Category	Mapped Reads	Mapped reads after filtering out (QC<20)	Mapped Reads after Filtering (%)	Mean Read Length
1	PAIR	168310347	150582105	89.4669	75.4635
2	PAIR	165707557	152244063	91.8751	74.449
3	PAIR	159047068	146136069	91.8823	74.4574
4	PAIR	97722471	89851463	91.9455	74.4631
5	PAIR	146844574	132727737	90.3865	74.4523
6	PAIR	172178443	157741675	91.6152	74.4695
7	PAIR	104484885	95033645	90.9544	74.464
8	PAIR	128889478	116387451	90.3002	74.4552
9	PAIR	130962692	120839168	92.2699	75.4639
10	PAIR	92016743	83461100	90.7021	74.4883
11	PAIR	56763828	50820042	89.5289	74.4203
12	PAIR	67409052	60163501	89.2514	74.4868
13	PAIR	89349334	81893278	91.6552	74.478
14	PAIR	136933781	124395481	90.8435	74.4685
15	PAIR	113850816	103707522	91.0907	74.464
16	PAIR	75807955	69258209	91.3601	74.4772
17	PAIR	106300770	97109300	91.3533	75.461
18	PAIR	118632436	108938189	91.8283	74.4788
19	PAIR	242335563	223803225	92.3526	74.4818
20	PAIR	93852891	87220320	92.933	74.4762
21	PAIR	168471102	157073437	93.2346	74.4769
22	PAIR	131576797	119055255	90.4835	74.4714
23	PAIR	60619582	56024470	92.4198	74.4794
24	PAIR	91098765	83359380	91.5044	74.4774
25	PAIR	117667626	105358969	89.5395	75.4702
26	PAIR	144741572	132974029	91.87	74.4685
27	PAIR	188281907	174804171	92.8417	74.4733
28	PAIR	146760495	134920840	91.9327	74.4637
29	PAIR	144064730	131315799	91.1506	74.4723
30	PAIR	134802095	126558925	93.885	74.4719
