# Supplementary material for: Molecular Signature Expands the Landscape of Driver Negative Thyroid Cancers
Source: Cancers (Basel). 2021 Oct 15;13(20):5184. doi: 10.3390/cancers13205184 (PMC8534197; doi:10.3390/cancers13205184)
Supplement: Supplementary file 1 [file cancers-13-05184-s001.zip › cancers-1388243 supplementary-for xml/Supplementary Table S2.xlsx]

## Sheet: variants
Supplementary Table 2. Genomic specifications of described variants
	Tumor_Sample_Barcode	Hugo_Symbol	Entrez_Gene_Id	NCBI_Build	Chromosome	Start_Position	End_Position	Strand	Variant_Classification	Reference_Allele	Tumor_Seq_Allele	reads mapping to mutant allele (%)	dbSNP_RS	HGVSc	HGVSp_Short	Transcript_ID	Gene_ID	CCDS	SIFT	PolyPhen
1	1	ERBB2	2064	GRCh37	chr17	37883966	37883966	+	Missense_Mutation	G	A	39.42	rs767717383	c.3437G>A	p.R1146Q	ENST00000269571	ENSG00000141736	CCDS32642.1	tolerated(0.64)	benign(0)
2	1	SPOP	8405	GRCh37	chr17	47696667	47696667	+	Missense_Mutation	G	C	38.72	NA	c.281C>G	p.P94R	ENST00000393331	ENSG00000121067	CCDS11551.1	tolerated(0.15)	possibly_damaging(0.619)
3	2	ATM	472	GRCh37	chr11	108192137	108192137	+	Missense_Mutation	C	A	46.84	rs1060501682	c.6562C>A	p.L2188I	ENST00000278616	ENSG00000149311	CCDS31669.1	tolerated(0.1)	possibly_damaging(0.883)
4	3	ECD	11319	GRCh37	chr10	74923670	74923670	+	Missense_Mutation	G	A	20.69	rs34275727	c.26C>T	p.T9M	ENST00000430082	ENSG00000122882	CCDS44434.1	tolerated(0.25)	benign(0.005)
5	3	HIF1A	3091	GRCh37	chr14	62199143	62199143	+	Missense_Mutation	G	A	48.95	rs540883086	c.853G>A	p.E285K	ENST00000539097	ENSG00000100644	CCDS58324.1	deleterious(0)	possibly_damaging(0.473)
6	3	TSC1	7248	GRCh37	chr9	135786068	135786068	+	Missense_Mutation	C	T	50.85	novel	c.1153G>A	p.G385R	ENST00000298552	ENSG00000165699	CCDS6956.1	deleterious(0.02)	probably_damaging(0.993)
7	4	NUP98	4928	GRCh37	chr11	3794962	3794962	+	Missense_Mutation	G	T	53.66	rs141741442	c.503C>A	p.T168N	ENST00000324932	ENSG00000110713	CCDS7746.1	tolerated(0.09)	probably_damaging(0.992)
8	5	APC	324	GRCh37	chr5	112176981	112176981	+	Missense_Mutation	A	C	45.28	rs112610898	c.5690A>C	p.H1897P	ENST00000457016	ENSG00000134982	CCDS4107.1	tolerated(0.24)	benign(0.024)
9	5	ATM	472	GRCh37	chr11	108181041	108181041	+	Missense_Mutation	A	G	40.98	rs786202089	c.5917A>G	p.R1973G	ENST00000278616	ENSG00000149311	CCDS31669.1	deleterious(0.01)	benign(0.077)
10	5	ECD	11319	GRCh37	chr10	74923670	74923670	+	Missense_Mutation	G	A	46.34	rs34275727	c.26C>T	p.T9M	ENST00000430082	ENSG00000122882	CCDS44434.1	tolerated(0.25)	benign(0.005)
11	5	FLT4	2324	GRCh37	chr5	180047993	180047993	+	Missense_Mutation	C	A	8.82	NA	c.2182G>T	p.D728Y	ENST00000261937	ENSG00000037280	CCDS4457.1	deleterious(0)	probably_damaging(0.972)
12	5	FZD7	8324	GRCh37	chr2	202900865	202900865	+	Missense_Mutation	T	C	23.81	novel	c.1495T>C	p.W499R	ENST00000286201	ENSG00000155760	CCDS2351.1	deleterious(0)	probably_damaging(1)
13	5	OSMR	9180	GRCh37	chr5	38924534	38924534	+	Missense_Mutation	C	A	33.33	rs113413897	c.1881C>A	p.D627E	ENST00000274276	ENSG00000145623	CCDS3928.1	tolerated(1)	benign(0.003)
14	5	WNT11	7481	GRCh37	chr11	75898145	75898145	+	Missense_Mutation	C	A	7.41	rs199900382	c.1029G>T	p.R343S	ENST00000322563	ENSG00000085741	CCDS8242.1	tolerated(0.09)	benign(0.039)
15	8	ARID1B	57492	GRCh37	chr6	157099425	157099426	+	Frame_Shift_Ins	-	GC	22.84	rs587779743	c.362_363insGC	p.Q122Hfs*59	ENST00000346085	ENSG00000049618	CCDS55072.1	NA	NA
16	8	ARID1B	57492	GRCh37	chr6	157099426	157099427	+	Frame_Shift_Ins	-	GCAG	46.27	novel	c.363_364insGCAG	p.Q122Afs*111	ENST00000346085	ENSG00000049618	CCDS55072.1	NA	NA
17	8	LRP1B	53353	GRCh37	chr2	141806707	141806707	+	Missense_Mutation	T	A	46.63	rs147134809	c.1637A>T	p.D546V	ENST00000389484	ENSG00000168702	CCDS2182.1	deleterious(0)	possibly_damaging(0.905)
18	8	TSC2	7249	GRCh37	chr16	2136326	2136326	+	Missense_Mutation	G	A	48.25	rs772687631	c.4795G>A	p.V1599M	ENST00000219476	ENSG00000103197	CCDS10458.1	tolerated(0.08)	probably_damaging(0.996)
19	9	ECD	11319	GRCh37	chr10	74912140	74912140	+	Missense_Mutation	G	C	50.36	novel	c.823C>G	p.Q275E	ENST00000430082	ENSG00000122882	CCDS44434.1	deleterious(0.02)	possibly_damaging(0.529)
20	9	TG	7038	GRCh37	chr8	133882069	133882069	+	Missense_Mutation	C	T	36.52	novel	c.272C>T	p.A91V	ENST00000220616	ENSG00000042832	CCDS34944.1	tolerated(0.22)	benign(0.056)
21	9	ZFHX3	463	GRCh37	chr16	72821595	72821595	+	Missense_Mutation	C	T	30.77	rs755064334	c.10580G>A	p.G3527D	ENST00000268489	ENSG00000140836	CCDS10908.1	tolerated_low_confidence(0.09)	benign(0)
22	10	DEPDC5	9681	GRCh37	chr22	32211057	32211057	+	Missense_Mutation	C	T	29.03	rs202083639	c.1525C>T	p.R509C	ENST00000382112	ENSG00000100150	CCDS46692.1	deleterious(0.01)	possibly_damaging(0.891)
23	11	BRAF	673	GRCh37	chr7	140453136	140453136	+	Missense_Mutation	A	T	66.67	rs113488022	c.1799T>A	p.V600E	ENST00000288602	ENSG00000157764	CCDS5863.1	deleterious(0)	probably_damaging(0.963)
24	11	ZFHX3	463	GRCh37	chr16	72993013	72993014	+	Frame_Shift_Ins	-	T	15.15	novel	c.1031dup	p.N344Kfs*13	ENST00000268489	ENSG00000140836	CCDS10908.1	NA	NA
25	12	BRAF	673	GRCh37	chr7	140453136	140453136	+	Missense_Mutation	A	T	20	rs113488022	c.1799T>A	p.V600E	ENST00000288602	ENSG00000157764	CCDS5863.1	deleterious(0)	probably_damaging(0.963)
26	14	NRAS	4893	GRCh37	chr1	115256529	115256529	+	Missense_Mutation	T	C	40	rs11554290	c.182A>G	p.Q61R	ENST00000369535	ENSG00000213281	CCDS877.1	tolerated(0.06)	benign(0.251)
27	15	NRAS	4893	GRCh37	chr1	115256530	115256530	+	Missense_Mutation	G	T	38.52	rs121913254	c.181C>A	p.Q61K	ENST00000369535	ENSG00000213281	CCDS877.1	deleterious(0.01)	possibly_damaging(0.709)
28	16	NRAS	4893	GRCh37	chr1	115256529	115256529	+	Missense_Mutation	T	C	43.94	rs11554290	c.182A>G	p.Q61R	ENST00000369535	ENSG00000213281	CCDS877.1	tolerated(0.06)	benign(0.251)
29	16	TG	7038	GRCh37	chr8	134025965	134025965	+	Missense_Mutation	G	A	65.34	rs377383606	c.6518G>A	p.R2173Q	ENST00000220616	ENSG00000042832	CCDS34944.1	tolerated(0.62)	benign(0)
30	17	NRAS	4893	GRCh37	chr1	115256529	115256529	+	Missense_Mutation	T	C	25	rs11554290	c.182A>G	p.Q61R	ENST00000369535	ENSG00000213281	CCDS877.1	tolerated(0.06)	benign(0.251)
31	18	NRAS	4893	GRCh37	chr1	115256529	115256529	+	Missense_Mutation	T	C	36.07	rs11554290	c.182A>G	p.Q61R	ENST00000369535	ENSG00000213281	CCDS877.1	tolerated(0.06)	benign(0.251)
32	19	FZD7	8324	GRCh37	chr2	202899917	202899917	+	Missense_Mutation	C	G	8.33	novel	c.547C>G	p.P183A	ENST00000286201	ENSG00000155760	CCDS2351.1	tolerated(0.1)	benign(0.001)
33	19	HRAS	3265	GRCh37	chr11	533874	533874	+	Missense_Mutation	T	C	41.53	rs121913233	c.182A>G	p.Q61R	ENST00000451590	ENSG00000174775	CCDS7698.1	tolerated(0.07)	benign(0.1)
34	19	ZFHX3	463	GRCh37	chr16	72821601	72821601	+	Missense_Mutation	C	T	44.12	novel	c.10574G>A	p.G3525D	ENST00000268489	ENSG00000140836	CCDS10908.1	deleterious_low_confidence(0.04)	benign(0.013)
35	20	FLT4	2324	GRCh37	chr5	180052967	180052967	+	Missense_Mutation	C	G	50	rs147703852	c.1323G>C	p.Q441H	ENST00000261937	ENSG00000037280	CCDS4457.1	tolerated(0.05)	benign(0.05)
36	20	NRAS	4893	GRCh37	chr1	115256529	115256529	+	Missense_Mutation	T	C	41.48	rs11554290	c.182A>G	p.Q61R	ENST00000369535	ENSG00000213281	CCDS877.1	tolerated(0.06)	benign(0.251)
37	21	KRAS	3845	GRCh37	chr12	25380276	25380276	+	Missense_Mutation	T	C	18.68	rs121913240	c.182A>G	p.Q61R	ENST00000256078	ENSG00000133703	CCDS8703.1	tolerated(0.06)	benign(0.122)
38	21	PPM1D	8493	GRCh37	chr17	58700903	58700903	+	Missense_Mutation	C	T	36.36	rs763912183	c.494C>T	p.T165M	ENST00000305921	ENSG00000170836	CCDS11625.1	deleterious(0.02)	possibly_damaging(0.791)
39	21	TSHR	7253	GRCh37	chr14	81528523	81528523	+	Missense_Mutation	C	T	46.5	rs142063461	c.202C>T	p.P68S	ENST00000541158	ENSG00000165409	CCDS9872.1	tolerated(0.1)	possibly_damaging(0.638)
40	22	NRAS	4893	GRCh37	chr1	115256529	115256529	+	Missense_Mutation	T	C	33.33	rs11554290	c.182A>G	p.Q61R	ENST00000369535	ENSG00000213281	CCDS877.1	tolerated(0.06)	benign(0.251)
41	24	HRAS	3265	GRCh37	chr11	533875	533875	+	Missense_Mutation	G	T	37.18	rs28933406	c.181C>A	p.Q61K	ENST00000451590	ENSG00000174775	CCDS7698.1	deleterious(0.02)	benign(0.067)
42	25	HRAS	3265	GRCh37	chr11	534291	534291	+	Missense_Mutation	G	C	12.12	novel	c.32C>G	p.A11G	ENST00000451590	ENSG00000174775	CCDS7698.1	tolerated(0.8)	benign(0.024)
43	25	TSHR	7253	GRCh37	chr14	81609760	81609760	+	Missense_Mutation	T	C	35.51	rs121908864	c.1358T>C	p.M453T	ENST00000541158	ENSG00000165409	CCDS9872.1	deleterious(0)	probably_damaging(0.995)
44	26	TP53	7157	GRCh37	chr17	7577539	7577539	+	Missense_Mutation	G	A	18.18	rs121912651	c.742C>T	p.R248W	ENST00000269305	ENSG00000141510	CCDS11118.1	deleterious(0)	probably_damaging(1)
45	27	NUP98	4928	GRCh37	chr11	3697403	3697403	+	Missense_Mutation	C	A	46.72	rs762365890	c.5389G>T	p.V1797F	ENST00000324932	ENSG00000110713	CCDS7746.1	deleterious_low_confidence(0)	benign(0.295)
46	27	LRP1B	53353	GRCh37	chr2	141680716	141680716	+	Missense_Mutation	T	C	61.22	rs144637939	c.3137A>G	p.E1046G	ENST00000389484	ENSG00000168702	CCDS2182.1	tolerated(0.12)	probably_damaging(0.954)
47	27	LRP6	4040	GRCh37	chr12	12278312	12278312	+	Missense_Mutation	C	G	47.71	rs367658176	c.4367G>C	p.S1456T	ENST00000261349	ENSG00000070018	CCDS8647.1	tolerated(0.19)	benign(0.218)
48	28	HIF1A	3091	GRCh37	chr14	62207879	62207879	+	Missense_Mutation	A	C	27.13	rs144630332	c.2138A>C	p.N713T	ENST00000539097	ENSG00000100644	CCDS58324.1	tolerated(0.29)	benign(0.012)
49	28	NCOR1	9611	GRCh37	chr17	15942960	15942960	+	Missense_Mutation	T	C	53.55	novel	c.6742A>G	p.S2248G	ENST00000268712	ENSG00000141027	CCDS11175.1	deleterious(0)	benign(0.022)
50	29	ATM	472	GRCh37	chr11	108178710	108178710	+	Missense_Mutation	A	G	94.12	rs1060501527	c.5761A>G	p.R1921G	ENST00000278616	ENSG00000149311	CCDS31669.1	deleterious(0)	possibly_damaging(0.907)
51	30	NCOR1	9611	GRCh37	chr17	15942948	15942948	+	Missense_Mutation	G	A	46.04	rs61755986	c.6754C>T	p.H2252Y	ENST00000268712	ENSG00000141027	CCDS11175.1	deleterious(0)	possibly_damaging(0.714)
52	30	SOS1	6654	GRCh37	chr2	39281922	39281922	+	Missense_Mutation	T	C	82.05	rs143962515	c.553A>G	p.I185V	ENST00000426016	ENSG00000115904	CCDS1802.1	tolerated(0.41)	benign(0)
53	30	ZFHX3	463	GRCh37	chr16	72827984	72827984	+	Missense_Mutation	T	C	45.57	rs760664864	c.8597A>G	p.K2866R	ENST00000268489	ENSG00000140836	CCDS10908.1	deleterious(0.04)	benign(0)
